# Supplementary material for: Studying nucleic envelope and plasma membrane mechanics of eukaryotic cells using confocal reflectance interferometric microscopy
Source: Nat Commun. 2019 Aug 13;10:3652. doi: 10.1038/s41467-019-11645-4 (PMC6692322; doi:10.1038/s41467-019-11645-4)
Supplement: Supplementary file 8 — Source Data [file 41467_2019_11645_MOESM8_ESM.xlsx]

## Sheet: Figure 2c
Figure 2c	Time (sec)	Fluctuations Amplitude (nm): Background	Fluctuations Amplitude (nm): Cell bottom	Fluctuations Amplitude (nm): Nucleic	Fluctuations Amplitude (nm): Plasma
	0.014	0.3013	-7.6646	-6.3416	11.0415
	0.028	0.4733	-9.3834	-8.5352	4.9912
	0.042	0.7802	-10.0551	-1.5188	-1.6345
	0.056	0.6708	-12.9498	1.3879	10.4004
	0.07	0.8819	-12.7275	0.7094	3.5335
	0.084	1.1595	-14.7787	1.53	-2.946
	0.098	1.2243	-18.6254	-7.4708	-0.2788
	0.112	1.4341	-19.4349	2.69	0.88
	0.126	1.4393	-21.465	6.4208	10.9791
	0.14	1.53	-23.4113	3.8631	18.516
	0.154	1.633	-22.6883	1.989	11.6352
	0.168	1.827	-22.9319	-1.3358	6.8131
	0.182	1.9239	-22.0938	-2.4549	9.9756
	0.196	1.8106	-23.5413	-0.0502	8.8892
	0.21	1.7738	-24.9968	-2.1945	-3.1569
	0.224	1.8444	-23.2701	3.9463	7.2172
	0.238	1.8908	-24.2371	-2.2795	10.4518
	0.252	1.8156	-21.7574	-2.941	4.4784
	0.266	1.6707	-19.8084	-2.5887	2.7759
	0.28	1.6163	-17.7965	-3.9131	3.5424
	0.294	1.5116	-19.2163	-4.6912	-3.9535
	0.308	1.4433	-19.0719	-3.1844	-8.8868
	0.322	1.1275	-17.1797	-8.4596	-21.7978
	0.336	1.2774	-12.337	-8.2037	-0.7106
	0.35	1.1283	-13.9532	-8.6352	6.115
	0.364	0.8776	-10.3319	-6.0905	12.3653
	0.378	1.1311	-13.755	-3.5108	4.9338
	0.392	0.9154	-11.9575	-4.0759	3.3149
	0.406	0.73	-13.8882	-0.7474	9.0248
	0.42	0.7784	-11.012	2.6321	-7.2208
	0.434	0.6261	-10.1452	4.4672	-9.6914
	0.448	0.6518	-8.015	2.6771	4.3327
	0.462	0.5797	-6.1426	4.6623	9.2286
	0.476	0.4876	-5.1034	0.4274	15.8102
	0.49	0.3844	-7.894	0.098	2.6702
	0.504	0.2245	-5.1036	1.7953	-8.227
	0.518	0.5485	-3.6009	2.5316	-4.1621
	0.532	0.2214	-2.0756	-0.4118	-11.1265
	0.546	0.1282	-2.5156	0.2728	-3.0751
	0.56	0.0962	-2.492	2.3494	7.8148
	0.574	0.0821	0.6074	1.6407	8.3393
	0.588	0.2768	-1.1723	-0.3903	18.0444
	0.602	0.0905	-1.2612	-0.5992	14.2707
	0.616	-0.0285	-2.9664	0.5102	10.1412
	0.63	0.1851	-3.6304	0.3459	7.1158
	0.644	0.1326	-3.2969	-0.3598	-1.519
	0.658	0.3682	-2.135	-0.7287	-7.9689
	0.672	0.4921	-0.2931	-0.788	4.2785
	0.686	0.4363	-0.2937	-0.2617	2.4163
	0.7	0.383	-1.3838	-1.5641	2.3486
	0.714	0.4044	-3.4107	-2.2645	3.5517
	0.728	0.3837	-3.5072	0.5395	-3.9711
	0.742	0.5787	-3.9783	0.1381	-9.8069
	0.756	0.5092	-5.7858	-1.0221	7.2499
	0.77	0.4974	-4.0887	-0.0993	2.1743
	0.784	0.5481	-5.139	-1.1351	3.2384
	0.798	0.6858	-5.5437	-0.6618	0.3508
	0.812	0.6882	-5.3942	-1.5134	-1.3562
	0.826	0.4173	-6.6281	-3.2897	-4.2656
	0.84	0.5157	-3.5797	-0.2966	0.2474
	0.854	0.4775	-6.7572	-1.6606	-3.2452
	0.868	0.5538	-1.4756	-0.8145	6.8413
	0.882	0.3896	-2.3549	-0.7933	0.7526
	0.896	0.4212	-2.6719	-0.4796	-1.5433
	0.91	0.2285	-2.8323	-2.3875	9.6832
	0.924	0.3128	-1.8768	0.3909	4.559
	0.938	0.2196	-3.9049	-0.4765	3.7488
	0.952	0.2255	-0.8211	0.1289	4.0423
	0.966	0.0589	-0.4913	-1.0388	0.8968
	0.98	0.0209	-1.5972	0.1338	10.5006
	0.994	-0.1807	0.7182	-1.0519	-0.3969
	1.008	-0.023	-0.4005	1.2647	0.5444
	1.022	-0.2565	5.3042	-2.26	-3.4532
	1.036	-0.2603	3.5353	-1.053	2.9322
	1.05	-0.5206	5.5199	0.8545	1.3688
	1.064	-0.557	5.4619	0.5505	-2.1998
	1.078	-0.6728	5.4217	1.0125	-6.54
	1.092	-0.6615	6.027	1.7356	5.9701
	1.106	-0.8019	6.6195	2.1061	10.1995
	1.12	-0.769	9.6792	0.9569	8.4152
	1.134	-0.8641	6.7879	6.7996	3.7698
	1.148	-0.7026	4.5141	6.5816	12.8663
	1.162	-0.8139	6.4785	2.9709	16.244
	1.176	-0.721	4.0035	0.6111	14.8036
	1.19	-0.5451	8.1427	1.3555	8.2528
	1.204	-0.514	8.278	0.6758	8.2022
	1.218	-0.5191	5.5794	0.3636	9.1957
	1.232	-0.5085	7.2047	-0.8107	9.09
	1.246	-0.4192	6.2282	-0.4905	18.1886
	1.26	-0.3605	3.3412	3.2237	5.4613
	1.274	-0.2447	3.564	-0.1651	8.077
	1.288	-0.5248	4.0728	-2.8799	13.1371
	1.302	-0.4619	6.1358	-1.5794	-8.0357
	1.316	-0.5211	4.0394	0.5465	-4.5584
	1.33	-0.2395	4.8222	0.4195	-14.3302
	1.344	-0.3217	2.7222	0.5856	-6.8437
	1.358	-0.2689	3.4772	-0.5026	-3.5806
	1.372	-0.2934	1.3376	-2.4308	-0.6904
	1.386	-0.1521	3.2918	1.3813	-10.3564
	1.4	-0.1621	0.0827	-0.5383	-20.2163
	1.414	-0.2615	0.8562	0.2156	-13.6879
	1.428	0.0176	1.9649	3.2903	-14.6149
	1.442	-0.0181	-0.6095	0.8148	-8.3793
	1.456	-0.0108	0.3698	4.0208	-10.6192
	1.47	0.1503	0.1174	2.9635	9.5335
	1.484	0.1806	-1.6569	4.3386	-0.6417
	1.498	0.1238	-1.2298	1.9152	-12.2601
	1.512	0.0868	-4.4997	2.1229	-14.9429
	1.526	0.2577	-2.3173	0.8802	-11.0977
	1.54	0.1196	-3.0149	0.3521	-13.188
	1.554	0.3273	-2.1544	0.8133	-14.153
	1.568	0.1279	-3.727	1.0623	-14.2723
	1.582	0.1952	-2.4596	-1.6139	5.3655
	1.596	0.3073	-2.9626	1.2212	2.2818
	1.61	0.3765	-3.6175	0.055	2.0878
	1.624	0.3227	-1.2717	1.9077	11.7957
	1.638	0.2115	0.4804	3.3912	7.1119
	1.652	0.3407	2.0695	4.2842	-0.4748
	1.666	0.109	-0.3208	5.7694	-7.6487
	1.68	0.2998	3.6849	4.9499	-4.9922
	1.694	0.0352	1.7102	4.2771	11.7754
	1.708	0.0933	3.8	5.237	-1.9024
	1.722	-0.0534	5.1156	4.697	13.6188
	1.736	-0.0803	1.2156	6.2797	5.0526
	1.75	0.0481	6.3091	4.7299	4.793
	1.764	-0.2084	2.3191	4.8107	4.667
	1.778	-0.1029	2.7632	2.5255	-0.8295
	1.792	-0.3421	3.4787	4.8292	4.5121
	1.806	-0.0557	3.899	2.6488	-4.4518
	1.82	-0.2195	2.3574	2.2729	-9.0063
	1.834	-0.2745	5.9888	4.0491	-0.9126
	1.848	-0.2131	3.1381	3.1097	-0.444
	1.862	-0.2476	1.5192	1.7494	-8.9565
	1.876	-0.2736	1.1178	0.9319	-12.4497
	1.89	-0.376	0.4137	1.6301	-18.8558
	1.904	-0.2893	2.3064	-0.2425	-18.1891
	1.918	-0.5262	0.574	1.207	0.3052
	1.932	-0.4822	2.2952	2.4799	6.0885
	1.946	-0.4658	2.687	0.1971	-2.9875
	1.96	-0.3784	3.8777	0.4709	-12.3592
	1.974	-0.4898	1.7889	1.3191	-2.6201
	1.988	-0.3793	5.0446	3.2768	-0.2442
	2.002	-0.5277	2.9153	2.5835	-8.173
	2.016	-0.337	3.3221	2.6695	-6.9022
	2.03	-0.4121	3.9582	4.7377	-21.0607
	2.044	-0.4222	4.2249	2.4806	-5.1611
	2.058	-0.4242	6.9025	2.8146	0.5509
	2.072	-0.4817	4.1999	1.6932	2.8306
	2.086	-0.4101	6.2446	0.1809	-1.5029
	2.1	-0.2966	4.4772	-1.2359	-1.2572
	2.114	-0.3355	5.381	-0.7645	7.805
	2.128	-0.3797	5.3736	-0.6326	15.0026
	2.142	-0.4412	3.2675	0.7702	0.9948
	2.156	-0.0394	3.9147	0.4559	10.1621
	2.17	-0.1958	2.0446	1.3768	-4.8807
	2.184	-0.2656	1.6998	-0.6513	-0.2827
	2.198	-0.2031	2.6408	-0.7636	-5.7967
	2.212	-0.2193	0.9707	1.5753	-2.6437
	2.226	0.0086	1.856	0.0291	4.377
	2.24	-0.011	1.7345	1.2396	-0.6216
	2.254	0.0405	3.7156	3.1938	-6.3793
	2.268	-0.1313	0.8927	3.0983	-1.0722
	2.282	0.1091	2.3294	3.3977	2.4483
	2.296	-0.0422	-2.9644	0.8699	-5.9118
	2.31	0.0554	-0.6703	0.902	7.5506
	2.324	0.0598	-1.319	0.5755	4.3731
	2.338	-0.0667	-1.7002	-0.5186	15.0022
	2.352	-0.1544	-2.0148	-0.2045	16.9203
	2.366	0.2044	-1.021	1.9483	11.7596
	2.38	-0.2297	-1.0475	1.4798	-1.6276
	2.394	-0.0769	0.3614	2.3476	4.8748
	2.408	-0.1885	-0.237	2.2048	8.9863
	2.422	-0.1418	0.6424	2.3757	2.8926
	2.436	-0.3278	1.2968	-0.1237	10.4704
	2.45	-0.2006	2.792	-0.6248	-5.3361
	2.464	-0.3989	0.9605	-0.1541	-9.47
	2.478	-0.4492	2.3945	0.9564	0.5591
	2.492	-0.4401	2.6784	0.3816	-16.7148
	2.506	-0.5962	2.4911	0.0169	-15.5825
	2.52	-0.7303	3.1546	1.4184	-10.1479
	2.534	-0.7278	3.3544	2.8227	-8.9501
	2.548	-0.6969	1.8755	1.7788	15.9942
	2.562	-0.7545	3.3928	1.6335	-10.635
	2.576	-0.5859	3.3435	0.1386	-10.8327
	2.59	-0.6355	2.2226	-0.3028	-1.1123
	2.604	-0.6624	4.2813	0.4238	19.5974
	2.618	-0.7255	2.8232	0.073	28.5537
	2.632	-0.5899	3.2001	-1.3432	19.6949
	2.646	-0.5972	0.8011	-0.9874	22.2518
	2.66	-0.3615	3.4526	-1.8891	20.7697
	2.674	-0.7508	0.2649	-0.3229	10.9692
	2.688	-0.3625	2.2038	-1.6291	0.9701
	2.702	-0.4642	3.5917	-3.3027	5.7703
	2.716	-0.3711	1.7849	-4.5619	-4.3954
	2.73	-0.4638	3.0418	-3.4162	2.4753
	2.744	-0.2947	1.2987	-6.9665	-14.5739
	2.758	-0.3235	0.5421	-5.1441	-7.1044
	2.772	-0.2076	1.2535	-5.496	-9.5502
	2.786	-0.0346	1.5818	-7.2756	-20.9813
	2.8	0.0059	1.04	-5.9229	-15.6101
	2.814	0.0049	3.6921	-6.168	-6.0173
	2.828	-0.003	1.9505	-5.2359	8.863
	2.842	0.2567	3.2125	-8.0726	-12.7521
	2.856	0.2633	1.033	-5.5969	-33.6021
	2.87	0.233	2.264	-3.4756	53.0446
	2.884	0.1344	-0.4589	-5.2233	39.5409
	2.898	0.0164	-0.203	-5.1035	0.7453
	2.912	0.4343	-0.5072	-3.1203	20.9107
	2.926	0.1844	-0.2278	-3.3908	23.1458
	2.94	0.1792	-1.5712	-2.2709	16.5895
	2.954	0.2761	-1.0852	-0.7888	-10.4765
	2.968	0.3731	-1.0858	2.5948	-13.6467
	2.982	0.3364	-1.6179	1.5685	-1.5967
	2.996	0.5065	-0.8453	0.0877	-3.9339
	3.01	0.285	-0.8174	0.795	0.2397
	3.024	0.2127	-2.1443	-1.0835	-19.0086
	3.038	0.4387	0.0643	-0.6407	-19.1594
	3.052	0.1217	0.3269	-1.0916	-17.4333
	3.066	0.3407	0.5394	1.6375	9.9093
	3.08	0.2674	0.4685	1.7745	1.0172
	3.094	0.0773	-1.2544	3.3371	6.7588
	3.108	0.0717	1.4469	3.5929	5.6463
	3.122	0.0038	1.0515	1.3396	7.4135
	3.136	0.0505	0.1611	3.9089	3.0446
	3.15	-0.0846	0.8494	2.5419	1.2301
	3.164	-0.1147	0.6165	2.5269	-5.7392
	3.178	-0.1197	0.4243	1.7701	-0.5812
	3.192	-0.1606	3.259	0.8799	-0.2689
	3.206	-0.2254	3.3705	0.149	0.9854
	3.22	-0.2493	3.5999	0.8609	-5.578
	3.234	-0.3205	3.9786	1.0279	-2.0209
	3.248	-0.3614	5.717	-0.3347	-8.3859
	3.262	-0.602	2.2058	-0.1265	-8.2286
	3.276	-0.5118	5.6224	2.9063	-7.0445
	3.29	-0.5068	4.9551	3.6247	-3.7573
	3.304	-0.5936	4.6451	2.4498	-0.0208
	3.318	-0.6854	5.1419	3.2501	0.1243
	3.332	-0.6386	5.805	3.7041	-6.0418
	3.346	-0.6973	5.181	2.4633	-4.6697
	3.36	-0.621	4.2887	3.8514	-2.3926
	3.374	-0.6154	4.6047	3.6021	-4.9233
	3.388	-0.5797	3.4867	2.0528	-4.1692
	3.402	-0.6613	5.4596	3.5243	-8.0673
	3.416	-0.624	4.5489	3.6213	-7.3525
	3.43	-0.5389	4.9058	2.5563	-5.9092
	3.444	-0.6416	2.9109	1.9893	-11.0777
	3.458	-0.5482	2.5737	1.202	-5.8147
	3.472	-0.4345	2.8799	1.4108	-8.205
	3.486	-0.4814	2.9105	2.8184	-0.6874
	3.5	-0.4972	-1.789	2.3604	-5.7327
	3.514	-0.2437	-0.8435	1.5757	-3.8689
	3.528	-0.2754	2.7136	1.2006	0.0535
	3.542	-0.2357	0.7749	0.8926	-4.0958
	3.556	-0.2215	1.5022	-0.4507	0.911
	3.57	-0.1295	-3.5338	-1.3036	1.8728
	3.584	-0.0224	0.3949	-0.3423	-6.7727
	3.598	-0.0768	-0.8108	0.3964	-8.1184
	3.612	0.0542	-0.7924	-2.3483	-7.6814
	3.626	0.1296	-0.5788	-3.4936	-8.8078
	3.64	0.164	-0.1065	-3.0529	-12.253
	3.654	0.1642	1.3363	-4.1498	-1.3835
	3.668	0.1974	-0.4209	-2.2111	-0.3427
	3.682	0.3385	-4.2827	-4.1078	-1.9636
	3.696	0.226	-3.9595	-3.2714	-9.1514
	3.71	0.2882	-2.5744	-4.4931	0.8698
	3.724	0.607	-5.2805	-4.9516	-5.106
	3.738	0.5214	-2.6036	-6.2796	-3.6723
	3.752	0.6384	-2.2723	-6.6399	-5.2516
	3.766	0.7167	-2.4147	-4.5035	-5.5692
	3.78	0.5462	-6.8171	-5.1573	4.6391
	3.794	0.7871	-5.3795	-3.032	6.2518
	3.808	0.7542	-4.4381	-2.2752	-5.8762
	3.822	0.5859	0.0738	-1.3907	2.6981
	3.836	0.6932	-0.4982	-3.7454	7.8604
	3.85	0.4701	-1.972	0.2261	-6.5627
	3.864	0.2814	0.4379	0.3099	7.7007
	3.878	0.3662	3.4373	0.4614	1.937
	3.892	0.2222	4.7461	-0.057	-2.0204
	3.906	0.1238	5.4515	-0.2649	10.6636
	3.92	-0.1445	1.7263	-3.1004	-5.4617
	3.934	-0.0352	4.3205	-1.8618	0.3283
	3.948	-0.395	9.0547	0.4114	-8.25
	3.962	-0.2994	10.0663	1.2254	-5.0631
	3.976	-0.5746	11.5812	0.6335	-0.0538
	3.99	-0.6996	13.448	-1.2294	-12.1591
	4.004	-0.7074	12.4784	-2.4753	-18.6437
	4.018	-0.8115	10.3559	-0.679	-14.6578
	4.032	-1.0548	15.8495	-2.1571	18.3182
	4.046	-1.064	12.9809	0.17	19.6289
	4.06	-1.104	17.7333	-0.9285	-39.1891
	4.074	-1.2008	17.6201	0.2521	-27.1351
	4.088	-1.3868	16.7071	-1.0568	6.5983
	4.102	-1.3788	18.9041	-0.9832	-13.9371
	4.116	-1.5599	16.0562	1.1487	9.6545
	4.13	-1.4763	17.2112	0.477	14.6112
	4.144	-1.2931	13.9552	-2.4219	2.5572
	4.158	-1.287	16.7631	-2.1701	-5.4105
	4.172	-1.1437	17.5392	-4.5599	5.5098
	4.186	-0.8326	14.8636	-3.823	7.8635
	4.2	-0.7152	11.4002	-2.3711	-2.6237

## Sheet: Figure 2d
Figure 2c	rms fluctuations amplitude (nm): Background	rms fluctuations amplitude (nm): Cell bottom	rms fluctuations amplitude (nm): Nucleic	rms fluctuations amplitude (nm): Plasma
	0.6349	7.1119	2.3777	9.5214
	0.6229	4.793	2.2094	14.8417
	0.6358	4.6177	2.3725	11.6202
	0.6275	4.1083	2.4571	10.8226
	0.6179	4.6291	4.0522	7.2929
	0.634	5.5589	2.9589	13.6313
	0.5984	7.1382	2.8265	9.9268
	0.6123	5.6515	2.7427	5.2913
	0.6675	6.0886	3.5879	9.953
	0.6248	4.9569	2.4199	6.367

## Sheet: Figure 2e
Figure 2c	rms fluctuations amplitude (nm): Nucleic	rms fluctuations amplitude (nm): Plasma
	1.6118	5.434
	3.4344	6.6326
	3.1027	5.698
	3.1389	9.2792
	2.7794	5.6604

## Sheet: Figure 3a
Figure 3a	Time (s)	Autocorrelation (nm2): Cell Bottom	Autocorrelation (nm2): Nucleic	Autocorrelation (nm2): Plasma
	0.0144	20.0099	13.7058	63.1091
	0.0288	17.8362	10.0529	49.3291
	0.0432	17.1571	9.5102	46.7809
	0.0576	16.004	8.5561	43.2209
	0.072	14.6904	8.5433	41.0876
	0.0864	13.2843	7.7911	40.0264
	0.1008	11.8385	7.7569	37.6807
	0.1152	9.894	7.485	35.1085
	0.1296	8.5667	7.3454	33.1027
	0.144	6.8345	6.5471	28.11
	0.1584	4.6047	6.1695	28.0893
	0.1728	3.0898	5.4217	23.7556
	0.1872	1.1118	5.7195	21.1678
	0.2016	-0.6719	5.1009	20.8041
	0.216	-2.3633	4.7863	16.6023
	0.2304	-3.6235	4.0261	13.9898
	0.2448	-5.3846	4.6158	9.9251
	0.2592	-6.5987	3.648	7.2975
	0.2736	-7.836	3.778	3.5614
	0.288	-8.9132	3.031	1.1206
	0.3024	-9.6149	3.2806	-0.817
	0.3168	-10.2154	2.418	-3.6638
	0.3312	-10.9745	2.5478	-7.485
	0.3456	-11.0916	2.0017	-9.7013
	0.36	-11.0156	1.9261	-14.029
	0.3744	-11.1046	1.6526	-15.4899
	0.3888	-11.1011	1.3754	-15.9991
	0.4032	-10.9248	0.4213	-16.7229
	0.4176	-10.5795	0.5713	-20.1285
	0.432	-9.6906	0.6425	-23.6466
	0.4464	-9.184	0.2789	-23.46
	0.4608	-8.4783	-0.1851	-26.2811
	0.4752	-7.646	0.0985	-26.0798
	0.4896	-6.8805	-0.6974	-23.6769
	0.504	-6.0389	-0.7566	-23.7821
	0.5184	-5.2113	-1.4912	-22.9448
	0.5328	-4.1407	-1.4644	-22.5978
	0.5472	-2.9986	-1.8536	-24.2242
	0.5616	-2.0876	-2.1266	-24.289
	0.576	-0.8207	-2.7836	-22.5005
	0.5904	0.3037	-2.7216	-19.2458
	0.6048	1.1251	-3.1581	-19.9072
	0.6192	2.424	-3.0684	-20.8315
	0.6336	3.2515	-3.3596	-18.9101
	0.648	4.2829	-3.5984	-19.4992
	0.6624	5.3767	-4.0609	-16.2555
	0.6768	5.7912	-4.4795	-14.8445
	0.6912	6.4649	-4.5736	-12.9455
	0.7056	7.2318	-4.8808	-12.1255
	0.72	7.3449	-5.0227	-9.1723
	0.7344	7.8495	-4.6148	-7.7811
	0.7488	7.9385	-4.8658	-4.6375
	0.7632	7.9506	-4.2992	-4.0129
	0.7776	7.9369	-4.4958	-1.8676
	0.792	7.9611	-3.9325	-0.7996
	0.8064	7.645	-4.1791	0.4018
	0.8208	7.3166	-3.743	1.9802
	0.8352	6.7297	-4.2269	1.32
	0.8496	6.1689	-3.9217	0.2436
	0.864	5.4705	-4.5173	0.1243
	0.8784	4.5326	-4.2757	2.6665
	0.8928	3.7691	-4.3988	2.9482
	0.9072	2.8563	-4.2722	3.7453
	0.9216	2.044	-4.9101	2.0181
	0.936	0.9818	-5.4243	0.4763
	0.9504	0.1152	-5.9359	-1.0967
	0.9648	-0.523	-5.534	1.0745
	0.9792	-1.2069	-6.1233	-0.5664
	0.9936	-1.7341	-5.7869	-1.1536
	1.008	-2.4375	-5.9323	-1.387
	1.0224	-2.8953	-5.3788	1.4417
	1.0368	-3.597	-5.8731	-0.0583
	1.0512	-4.0111	-4.9051	-1.787
	1.0656	-4.4239	-5.5404	-1.4341
	1.08	-4.9661	-4.9069	-4.3744
	1.0944	-5.4511	-4.7034	-1.9343
	1.1088	-5.8478	-3.9777	-2.4272
	1.1232	-6.1028	-4.3534	-2.9697
	1.1376	-6.3148	-4.4434	-4.2362
	1.152	-6.1224	-4.7714	-6.4073
	1.1664	-6.1214	-4.6049	-6.6605
	1.1808	-5.7919	-4.5253	-5.2003
	1.1952	-5.7679	-4.1592	-6.8615
	1.2096	-5.4735	-4.869	-3.3814
	1.224	-5.1422	-3.4024	-4.4035
	1.2384	-4.6298	-4.1373	-4.1452
	1.2528	-4.366	-4.0633	-3.4332
	1.2672	-3.7647	-4.571	-5.5197
	1.2816	-2.967	-3.5709	-4.041
	1.296	-2.657	-4.1684	-2.8439
	1.3104	-1.9077	-3.6034	-2.2529
	1.3248	-1.5256	-3.902	-1.3955
	1.3392	-0.6702	-3.4375	-3.3314
	1.3536	-0.2332	-3.8354	-3.7306
	1.368	0.424	-3.9178	-3.037
	1.3824	1.1001	-4.3636	-4.3027
	1.3968	2.2121	-3.4266	0.4711
	1.4112	2.8764	-3.4712	1.0295
	1.4256	3.6753	-3.2643	0.184
	1.44	4.2153	-3.8339	-1.2678
	1.4544	4.5668	-3.0857	0.2882
	1.4688	4.9089	-3.2373	0.5947
	1.4832	5.1562	-2.8104	1.5032
	1.4976	5.4742	-2.8582	2.6997
	1.512	5.6496	-1.5761	0.7703
	1.5264	5.9987	-1.6974	0.2529
	1.5408	5.8851	-0.5813	0.1393
	1.5552	5.9296	-1.2849	-1.5184
	1.5696	5.6022	-0.4891	-1.3249
	1.584	5.0721	-0.1342	-2.1909
	1.5984	4.3783	0.7055	0.396
	1.6128	3.5579	0.305	2.606
	1.6272	2.9474	1.131	-0.4074
	1.6416	2.1189	1.9765	-1.3172
	1.656	0.9287	2.1044	-3.7338
	1.6704	-0.3181	1.9004	-3.466
	1.6848	-1.3765	2.6239	-3.8522
	1.6992	-2.4165	2.3253	-3.333
	1.7136	-3.3895	2.4785	-1.6732
	1.728	-4.7174	2.1017	-3.9213
	1.7424	-5.4091	2.1754	-5.0279
	1.7568	-6.3633	1.522	-3.0242
	1.7712	-7.0626	1.9864	-1.9439
	1.7856	-7.758	1.6068	-0.793
	1.8	-8.5145	1.4897	-0.2102
	1.8144	-8.4649	1.6303	-0.6866
	1.8288	-8.667	1.908	-0.7572
	1.8432	-8.4012	1.5946	0.2612
	1.8576	-8.219	2.3595	0.5109
	1.872	-7.6689	2.4466	0.5696
	1.8864	-7.399	2.8485	-1.6957
	1.9008	-6.3665	3.1055	0.0177
	1.9152	-6.181	3.5128	0.2309
	1.9296	-5.618	3.9336	-1.9191
	1.944	-5.4201	3.7595	-4.7085
	1.9584	-4.7605	4.3629	-2.1616
	1.9728	-3.5488	4.5876	-0.4327
	1.9872	-2.5729	4.2164	2.8071
	2.0016	-1.9746	4.6114	2.2643
	2.016	-0.9907	4.4997	2.2074
	2.0304	-0.055	4.6223	0.4581
	2.0448	0.844	4.3396	2.0425
	2.0592	1.9625	5.2204	2.8999
	2.0736	2.6392	5.1426	3.1098
	2.088	3.4857	5.5504	1.4265
	2.1024	4.1783	5.6718	3.4597
	2.1168	4.7461	6.0763	-0.1256
	2.1312	5.5007	6.0549	-1.0832
	2.1456	6.0287	6.1422	-1.09
	2.16	6.4764	5.5762	-3.9175

## Sheet: Figure 3b
Figure 3c	Variance (nm2): Cell Bottom	Variance (nm2): Nucleic	Variance (nm2): Plasma
	23.5041	16.1638	56.6853
	20.656	8.9008	26.5708
	3.7549	16.7819	90.0264
	16.7346	5.4168	46.8901
	6.4097	14.0841	99.0149
	24.0193	13.1778	41.944
	10.5665	15.6203	77.763
	2.1921	6.8754	65.7495
	16.0308	4.4611	34.8655
	21.2555	11.4238	50.9782

## Sheet: Figure 3c
Figure 3b	Time (s)	Autocorrelation (nm2): Cell Bottom	Autocorrelation (nm2): Nucleic	Autocorrelation (nm2): Plasma
	0.0144	18.5153	10.5955	51.8773
	0.0288	17.8362	10.0529	49.3291
	0.0432	17.1571	9.5102	46.7809
	0.0576	16.004	8.5561	43.2209
	0.072	14.6904	8.5433	41.0876
	0.0864	13.2843	7.7911	40.0264
	0.1008	11.8385	7.7569	37.6807
	0.1152	9.894	7.485	35.1085
	0.1296	8.5667	7.3454	33.1027
	0.144	6.8345	6.5471	28.11
	0.1584	4.6047	6.1695	28.0893
	0.1728	3.0898	5.4217	23.7556
	0.1872	1.1118	5.7195	21.1678
	0.2016	-0.6719	5.1009	20.8041
	0.216	-2.3633	4.7863	16.6023
	0.2304	-3.6235	4.0261	13.9898
	0.2448	-5.3846	4.6158	9.9251
	0.2592	-6.5987	3.648	7.2975
	0.2736	-7.836	3.778	3.5614
	0.288	-8.9132	3.031	1.1206
	0.3024	-9.6149	3.2806	-0.817
	0.3168	-10.2154	2.418	-3.6638
	0.3312	-10.9745	2.5478	-7.485
	0.3456	-11.0916	2.0017	-9.7013
	0.36	-11.0156	1.9261	-14.029
	0.3744	-11.1046	1.6526	-15.4899
	0.3888	-11.1011	1.3754	-15.9991
	0.4032	-10.9248	0.4213	-16.7229
	0.4176	-10.5795	0.5713	-20.1285
	0.432	-9.6906	0.6425	-23.6466
	0.4464	-9.184	0.2789	-23.46
	0.4608	-8.4783	-0.1851	-26.2811
	0.4752	-7.646	0.0985	-26.0798
	0.4896	-6.8805	-0.6974	-23.6769
	0.504	-6.0389	-0.7566	-23.7821
	0.5184	-5.2113	-1.4912	-22.9448
	0.5328	-4.1407	-1.4644	-22.5978
	0.5472	-2.9986	-1.8536	-24.2242
	0.5616	-2.0876	-2.1266	-24.289
	0.576	-0.8207	-2.7836	-22.5005
	0.5904	0.3037	-2.7216	-19.2458
	0.6048	1.1251	-3.1581	-19.9072
	0.6192	2.424	-3.0684	-20.8315
	0.6336	3.2515	-3.3596	-18.9101
	0.648	4.2829	-3.5984	-19.4992
	0.6624	5.3767	-4.0609	-16.2555
	0.6768	5.7912	-4.4795	-14.8445
	0.6912	6.4649	-4.5736	-12.9455
	0.7056	7.2318	-4.8808	-12.1255
	0.72	7.3449	-5.0227	-9.1723
	0.7344	7.8495	-4.6148	-7.7811
	0.7488	7.9385	-4.8658	-4.6375
	0.7632	7.9506	-4.2992	-4.0129
	0.7776	7.9369	-4.4958	-1.8676
	0.792	7.9611	-3.9325	-0.7996
	0.8064	7.645	-4.1791	0.4018
	0.8208	7.3166	-3.743	1.9802
	0.8352	6.7297	-4.2269	1.32
	0.8496	6.1689	-3.9217	0.2436
	0.864	5.4705	-4.5173	0.1243
	0.8784	4.5326	-4.2757	2.6665
	0.8928	3.7691	-4.3988	2.9482
	0.9072	2.8563	-4.2722	3.7453
	0.9216	2.044	-4.9101	2.0181
	0.936	0.9818	-5.4243	0.4763
	0.9504	0.1152	-5.9359	-1.0967
	0.9648	-0.523	-5.534	1.0745
	0.9792	-1.2069	-6.1233	-0.5664
	0.9936	-1.7341	-5.7869	-1.1536
	1.008	-2.4375	-5.9323	-1.387
	1.0224	-2.8953	-5.3788	1.4417
	1.0368	-3.597	-5.8731	-0.0583
	1.0512	-4.0111	-4.9051	-1.787
	1.0656	-4.4239	-5.5404	-1.4341
	1.08	-4.9661	-4.9069	-4.3744
	1.0944	-5.4511	-4.7034	-1.9343
	1.1088	-5.8478	-3.9777	-2.4272
	1.1232	-6.1028	-4.3534	-2.9697
	1.1376	-6.3148	-4.4434	-4.2362
	1.152	-6.1224	-4.7714	-6.4073
	1.1664	-6.1214	-4.6049	-6.6605
	1.1808	-5.7919	-4.5253	-5.2003
	1.1952	-5.7679	-4.1592	-6.8615
	1.2096	-5.4735	-4.869	-3.3814
	1.224	-5.1422	-3.4024	-4.4035
	1.2384	-4.6298	-4.1373	-4.1452
	1.2528	-4.366	-4.0633	-3.4332
	1.2672	-3.7647	-4.571	-5.5197
	1.2816	-2.967	-3.5709	-4.041
	1.296	-2.657	-4.1684	-2.8439
	1.3104	-1.9077	-3.6034	-2.2529
	1.3248	-1.5256	-3.902	-1.3955
	1.3392	-0.6702	-3.4375	-3.3314
	1.3536	-0.2332	-3.8354	-3.7306
	1.368	0.424	-3.9178	-3.037
	1.3824	1.1001	-4.3636	-4.3027
	1.3968	2.2121	-3.4266	0.4711
	1.4112	2.8764	-3.4712	1.0295
	1.4256	3.6753	-3.2643	0.184
	1.44	4.2153	-3.8339	-1.2678
	1.4544	4.5668	-3.0857	0.2882
	1.4688	4.9089	-3.2373	0.5947
	1.4832	5.1562	-2.8104	1.5032
	1.4976	5.4742	-2.8582	2.6997
	1.512	5.6496	-1.5761	0.7703
	1.5264	5.9987	-1.6974	0.2529
	1.5408	5.8851	-0.5813	0.1393
	1.5552	5.9296	-1.2849	-1.5184
	1.5696	5.6022	-0.4891	-1.3249
	1.584	5.0721	-0.1342	-2.1909
	1.5984	4.3783	0.7055	0.396
	1.6128	3.5579	0.305	2.606
	1.6272	2.9474	1.131	-0.4074
	1.6416	2.1189	1.9765	-1.3172
	1.656	0.9287	2.1044	-3.7338
	1.6704	-0.3181	1.9004	-3.466
	1.6848	-1.3765	2.6239	-3.8522
	1.6992	-2.4165	2.3253	-3.333
	1.7136	-3.3895	2.4785	-1.6732
	1.728	-4.7174	2.1017	-3.9213
	1.7424	-5.4091	2.1754	-5.0279
	1.7568	-6.3633	1.522	-3.0242
	1.7712	-7.0626	1.9864	-1.9439
	1.7856	-7.758	1.6068	-0.793
	1.8	-8.5145	1.4897	-0.2102
	1.8144	-8.4649	1.6303	-0.6866
	1.8288	-8.667	1.908	-0.7572
	1.8432	-8.4012	1.5946	0.2612
	1.8576	-8.219	2.3595	0.5109
	1.872	-7.6689	2.4466	0.5696
	1.8864	-7.399	2.8485	-1.6957
	1.9008	-6.3665	3.1055	0.0177
	1.9152	-6.181	3.5128	0.2309
	1.9296	-5.618	3.9336	-1.9191
	1.944	-5.4201	3.7595	-4.7085
	1.9584	-4.7605	4.3629	-2.1616
	1.9728	-3.5488	4.5876	-0.4327
	1.9872	-2.5729	4.2164	2.8071
	2.0016	-1.9746	4.6114	2.2643
	2.016	-0.9907	4.4997	2.2074
	2.0304	-0.055	4.6223	0.4581
	2.0448	0.844	4.3396	2.0425
	2.0592	1.9625	5.2204	2.8999
	2.0736	2.6392	5.1426	3.1098
	2.088	3.4857	5.5504	1.4265
	2.1024	4.1783	5.6718	3.4597
	2.1168	4.7461	6.0763	-0.1256
	2.1312	5.5007	6.0549	-1.0832
	2.1456	6.0287	6.1422	-1.09
	2.16	6.4764	5.5762	-3.9175

## Sheet: Figure 3d
Figure 3d	Variance (nm2): Cell Bottom	Variance (nm2): Nucleic	Variance (nm2): Plasma
	19.8663	3.6067	60.1746
	2.9158	8.584	28.4044
	1.6249	11.8566	41.2198
	19.5952	5.3694	34.9295
	16.1248	6.8136	67.631
	22.4308	10.4275	21.2354
	5.2477	12.2591	45.3299
	22.6109	11.4356	42.3948
	9.0866	9.7402	39.2587
	14.345	4.3102	51.656

## Sheet: Figure 4a
Figure 4a	Time (Sec)	Fluctuations Amplitude (nm): Fibronectin	Fluctuations Amplitude (nm): Gelatin
	0.0144	-0.5606	-2.6374
	0.0288	-0.5434	-6.1368
	0.0432	3.6363	-4.8871
	0.0576	0.1945	-4.0048
	0.072	2.0609	-2.0424
	0.0864	1.1897	3.98
	0.1008	-0.1718	2.4765
	0.1152	2.0671	3.6228
	0.1296	-2.8777	4.0317
	0.144	0.7235	3.5627
	0.1584	-2.4229	1.5391
	0.1728	-3.3918	-2.0951
	0.1872	0.7181	0.5255
	0.2016	0.9225	5.6142
	0.216	3.2147	-5.3815
	0.2304	7.5388	2.6045
	0.2448	4.3554	2.1393
	0.2592	1.3995	2.825
	0.2736	-2.0578	1.9555
	0.288	-1.4668	2.9682
	0.3024	-4.1754	-1.569
	0.3168	-1.499	4.7366
	0.3312	1.4122	-9.445
	0.3456	1.1654	-7.3969
	0.36	-0.6426	-3.359
	0.3744	-4.3831	3.1556
	0.3888	0.726	4.8571
	0.4032	1.9118	5.0888
	0.4176	0.7732	-9.474
	0.432	5.6981	-3.7727
	0.4464	3.7843	-13.6667
	0.4608	0.7932	1.5045
	0.4752	1.8419	-1.4595
	0.4896	0.6812	0.1152
	0.504	2.2738	0.4846
	0.5184	1.9438	-4.2801
	0.5328	1.8037	2.3772
	0.5472	-1.2092	-1.4926
	0.5616	-2.1851	0.0445
	0.576	-2.339	1.3645
	0.5904	-3.9429	-2.0559
	0.6048	0.0527	-6.3191
	0.6192	2.4672	3.2085
	0.6336	1.9294	0.9647
	0.648	1.0926	6.3852
	0.6624	-0.6413	3.3521
	0.6768	6.9787	-4.7276
	0.6912	8.9419	6.729
	0.7056	1.478	7.5695
	0.72	1.5347	5.1086
	0.7344	-3.4976	6.3621
	0.7488	2.506	1.0048
	0.7632	2.8271	-3.282
	0.7776	-2.1076	-2.076
	0.792	0.2065	-4.4983
	0.8064	-0.7426	0.1622
	0.8208	-1.1499	-2.4326
	0.8352	-3.2397	1.2949
	0.8496	-7.0809	2.5416
	0.864	-6.1523	0.9226
	0.8784	1.2436	2.3747
	0.8928	0.5375	2.1789
	0.9072	4.6076	-0.175
	0.9216	-0.2219	5.3838
	0.936	6.3131	-4.1102
	0.9504	7.6243	-2.083
	0.9648	1.0118	-4.3194
	0.9792	1.2134	-5.0416
	0.9936	0.1833	-1.5449
	1.008	-0.9555	1.1787
	1.0224	-0.8542	-2.8754
	1.0368	0.807	3.4498
	1.0512	3.2789	17.4612
	1.0656	-1.5247	-5.049
	1.08	-4.5613	-3.4623
	1.0944	0.2392	-1.8358
	1.1088	3.9334	-1.1461
	1.1232	-1.0224	3.5048
	1.1376	-4.3873	8.7633
	1.152	-4.9965	-7.762
	1.1664	-4.5996	2.2239
	1.1808	-4.4788	-0.0698
	1.1952	2.4139	3.0746
	1.2096	4.5457	0.345
	1.224	4.8077	-5.1796
	1.2384	6.0937	-4.3448
	1.2528	4.9041	-0.8191
	1.2672	-3.405	8.1039
	1.2816	-3.0422	1.7155
	1.296	1.2885	2.4032
	1.3104	-3.4968	3.0488
	1.3248	-1.8461	-1.0146
	1.3392	-0.9003	-6.2141
	1.3536	0.7848	-0.595
	1.368	1.2637	5.2248
	1.3824	3.1737	1.4378
	1.3968	5.1618	2.7372
	1.4112	-2.6086	-3.4856
	1.4256	-0.9829	-2.3599
	1.44	3.3139	-0.1965
	1.4544	4.2651	12.2343
	1.4688	1.1796	2.1324
	1.4832	-6.6387	-4.646
	1.4976	-1.7117	-8.5867
	1.512	-3.4639	-1.1374
	1.5264	-2.4275	3.6081
	1.5408	-1.3996	-0.7898
	1.5552	2.2402	-2.9386
	1.5696	3.0332	-7.8493
	1.584	0.3873	-3.8207
	1.5984	0.8772	-10.6059
	1.6128	2.1376	14.4786
	1.6272	0.9113	15.0856
	1.6416	3.3876	12.6697
	1.656	-0.5507	2.0683
	1.6704	-3.3985	-1.6034
	1.6848	-3.0967	-4.1504
	1.6992	1.488	-16.1695
	1.7136	1.6717	0.9544
	1.728	2.5343	-2.4034
	1.7424	-3.0715	8.8448
	1.7568	-2.2419	-1.2672
	1.7712	-0.452	2.0879
	1.7856	-0.7254	7.6519
	1.8	-0.7535	-9.3158
	1.8144	0.3188	-6.6318
	1.8288	-0.5447	0.5324
	1.8432	-4.7442	-0.9015
	1.8576	2.8862	-3.1798
	1.872	3.0555	4.1077
	1.8864	0.204	-1.2501
	1.9008	-3.2457	-4.9517
	1.9152	-4.1066	-4.8644
	1.9296	-4.8474	-4.9543
	1.944	0.5385	7.6077
	1.9584	-2.4217	7.8162
	1.9728	-5.4442	1.523
	1.9872	-3.79	-9.5969
	2.0016	-7.6157	-3.0582
	2.016	-13.6481	1.6565

## Sheet: Figure 4b
Figure 4b	rms fluctuations amplitude (nm): Fibronectin	rms fluctuations amplitude (nm): Gelatin
	1.2514	3.0867
	2.198	6.4128
	2.6155	3.7288
	2.1866	6.8806
	3.2033	5.6162
	2.2167	3.3729
	1.7378	6.0184
	1.8621	3.6411
	0.9276	3.6032
	1.1711	3.4432
	1.8917	3.2768
	1.4489	6.4422
	1.9327	3.6311
	1.3959	5.1945
	1.9758	3.6956
	1.6887	2.0633
	2.1858	3.9669
	1.6468	2.6949
	2.2962	2.5665
	1.8371	3.0904
	1.6728	2.9498
	1.7499	3.1882
	2.0951	8.4337
	2.4435	2.2859
	2.5458	5.2226
	1.8392	4.9875
	2.7425	2.7675
	2.2385	5.1656
	1.9364	1.8463
	2.4982	3.5402
	1.2786	3.9536
	1.2209	3.0303
	1.2142	4.6486
	1.5258	3.1962
	1.333	7.2749
	2.076	2.8221
	1.4585	4.3014
	1.9587	3.0342
	1.5011	1.7516
	1.8899	1.7497
	1.6949	3.6653
	1.6924	2.6935
	2.666	3.1922
	1.6537	5.2217
	2.8119	3.2442
	2.3639	0.8838
	2.1772	5.3648
	2.4359	1.0541
	1.7511	4.4325
	2.1298	1.4721

## Sheet: Supplimentary Figure 1f
Supplementary Figure 1f	X (µm)	phase (rad): ground truth	phase (rad): direct reconstruction	phase (rad): recovered
	0.06	2.6093	2.7082	2.6122
	0.12	2.6091	2.708	2.6076
	0.18	2.6089	2.7078	2.6047
	0.24	2.6094	2.7085	2.6143
	0.3	2.6094	2.7085	2.6073
	0.36	2.6094	2.7085	2.6117
	0.42	2.6088	2.7078	2.6156
	0.48	2.6093	2.7085	2.6141
	0.54	2.6093	2.7085	2.6166
	0.6	2.6093	2.7086	2.6065
	0.66	2.6088	2.7079	2.6078
	0.72	2.6094	2.7093	2.6054
	0.78	2.6094	2.7097	2.6072
	0.84	2.6095	2.7099	2.6092
	0.9	2.6089	2.7095	2.6117
	0.96	2.6094	2.7136	2.6093
	1.02	2.6094	2.7127	2.6093
	1.08	2.6093	2.711	2.6078
	1.14	2.6086	2.7073	2.5999
	1.2	2.6089	2.704	2.6143
	1.26	2.6088	2.6953	2.6083
	1.32	2.6088	2.6853	2.6069
	1.38	2.6081	2.6679	2.6127
	1.44	2.6084	2.6495	2.6087
	1.5	2.6087	2.6353	2.6072
	1.56	2.609	2.6214	2.6056
	1.62	2.6087	2.6034	2.6124
	1.68	2.6095	2.5901	2.6077
	1.74	2.6096	2.5813	2.6118
	1.8	2.6095	2.5737	2.6137
	1.86	2.6085	2.5685	2.6091
	1.92	2.6087	2.5636	2.6091
	1.98	2.6084	2.561	2.6114
	2.04	2.6081	2.5595	2.6089
	2.1	2.6075	2.5608	2.6097
	2.16	2.6087	2.561	2.6076
	2.22	2.6088	2.5637	2.6082
	2.28	2.6089	2.5674	2.6065
	2.34	2.608	2.5736	2.6092
	2.4	2.6093	2.5826	2.6089
	2.46	2.609	2.5923	2.6075
	2.52	2.6086	2.6031	2.6102
	2.58	2.6073	2.619	2.6047
	2.64	2.6095	2.6417	2.6072
	2.7	2.6094	2.6563	2.6077
	2.76	2.6094	2.6704	2.6097
	2.82	2.6077	2.6846	2.6073
	2.88	2.6107	2.7013	2.6154
	2.94	2.6098	2.7054	2.6124
	3	2.6087	2.707	2.5989
	3.06	2.6049	2.6972	2.602
	3.12	2.6159	2.7	2.6182
	3.18	2.6185	2.6956	2.6265
	3.24	2.6192	2.6888	2.6211
	3.3	2.6154	2.6727	2.6171
	3.36	2.6338	2.6822	2.6379
	3.42	2.5948	2.641	2.5932
	3.48	2.5319	2.5774	2.5352
	3.54	2.3837	2.4335	2.3795
	3.6	2.098	2.1548	2.0981
	3.66	1.8029	1.8673	1.806
	3.72	1.497	1.5699	1.5064
	3.78	1.1594	1.2423	1.1533
	3.84	0.974	1.0649	0.9749
	3.9	0.8945	0.9897	0.9011
	3.96	0.8411	0.9401	0.8446
	4.02	0.8328	0.9323	0.8296
	4.08	0.823	0.9231	0.8243
	4.14	0.8196	0.9201	0.8212
	4.2	0.82	0.9205	0.8163
	4.26	0.8369	0.9359	0.8372
	4.32	0.8346	0.9337	0.8322
	4.38	0.8348	0.9339	0.8294
	4.44	0.8351	0.9342	0.834
	4.5	0.8375	0.9365	0.8366
	4.56	0.8355	0.9345	0.8368
	4.62	0.8357	0.9347	0.8362
	4.68	0.8357	0.9347	0.8334
	4.74	0.8379	0.9368	0.8338
	4.8	0.836	0.935	0.8352
	4.86	0.8359	0.9349	0.8281
	4.92	0.8357	0.9347	0.8398
	4.98	0.8375	0.9365	0.8364
	5.04	0.8358	0.9326	0.8339
	5.1	0.8358	0.9319	0.8407
	5.16	0.8358	0.931	0.831
	5.22	0.8376	0.9311	0.8417
	5.28	0.8361	0.928	0.8352
	5.34	0.8362	0.9272	0.834
	5.4	0.8362	0.9264	0.8333
	5.46	0.8376	0.9252	0.8355
	5.52	0.8361	0.9238	0.8376
	5.58	0.836	0.9237	0.8327
	5.64	0.8358	0.9235	0.8395
	5.7	0.8374	0.925	0.8425
	5.76	0.8358	0.9236	0.8394
	5.82	0.8358	0.9237	0.8417
	5.88	0.8358	0.9237	0.8319
	5.94	0.8374	0.9252	0.8364
	6	0.836	0.9247	0.8327
	6.06	0.8361	0.9251	0.8317
	6.12	0.836	0.9252	0.8364
	6.18	0.8375	0.927	0.8371
	6.24	0.836	0.9293	0.8384
	6.3	0.8359	0.9283	0.8374
	6.36	0.8358	0.9264	0.8363
	6.42	0.8373	0.9247	0.8311
	6.48	0.8357	0.9192	0.8378
	6.54	0.8358	0.91	0.8333
	6.6	0.8358	0.8992	0.8334
	6.66	0.8373	0.8828	0.8384
	6.72	0.8357	0.8612	0.8361
	6.78	0.8356	0.8457	0.8361
	6.84	0.8353	0.8305	0.8339
	6.9	0.8365	0.8131	0.84
	6.96	0.8343	0.7961	0.8332
	7.02	0.8343	0.7868	0.8375
	7.08	0.8343	0.7789	0.8368
	7.14	0.836	0.7764	0.8357
	7.2	0.8347	0.7697	0.8347
	7.26	0.8349	0.7676	0.8365
	7.32	0.8349	0.7664	0.8374
	7.38	0.8363	0.7698	0.8348
	7.44	0.8339	0.7663	0.8336
	7.5	0.8337	0.7686	0.8374
	7.56	0.8335	0.7723	0.8341
	7.62	0.8356	0.7818	0.839
	7.68	0.8335	0.7876	0.8325
	7.74	0.8341	0.7986	0.8332
	7.8	0.8348	0.811	0.8354
	7.86	0.8376	0.8321	0.8355
	7.92	0.8277	0.8441	0.8273
	7.98	0.8258	0.8576	0.8227
	8.04	0.8255	0.8723	0.8256
	8.1	0.8283	0.892	0.8309
	8.16	0.8133	0.8914	0.8194
	8.22	0.8409	0.9252	0.8441
	8.28	0.884	0.973	0.8773
	8.34	0.9824	1.0682	0.9852
	8.4	1.177	1.2593	1.1804
	8.46	1.4083	1.487	1.4134
	8.52	1.7033	1.7768	1.698
	8.58	2.1293	2.1943	2.1382
	8.64	2.3999	2.4593	2.403
	8.7	2.5177	2.5771	2.517
	8.76	2.5952	2.6557	2.5973
	8.82	2.6091	2.6748	2.6053
	8.88	2.6229	2.6971	2.6213
	8.94	2.6265	2.7083	2.6268
	9	2.6253	2.7153	2.6274
	9.06	2.6049	2.7072	2.6054
	9.12	2.6083	2.7199	2.6121
	9.18	2.609	2.7259	2.6111
	9.24	2.6098	2.7309	2.6097
	9.3	2.6077	2.7295	2.6045
	9.36	2.61	2.7326	2.6122
	9.42	2.6103	2.7331	2.6131
	9.48	2.6103	2.7332	2.608
	9.54	2.6077	2.7291	2.6119
	9.6	2.6093	2.7307	2.6087
	9.66	2.6095	2.7309	2.6002
	9.72	2.6097	2.7311	2.6098
	9.78	2.6083	2.7296	2.6089
	9.84	2.6097	2.731	2.6137
	9.9	2.6098	2.7311	2.6122
	9.96	2.6098	2.7311	2.6094
	10.02	2.6086	2.7298	2.6077
	10.08	2.6095	2.7308	2.609
	10.14	2.6094	2.7307	2.5999
	10.2	2.6094	2.7307	2.6133
	10.26	2.6085	2.7297	2.6073
	10.32	2.6093	2.7285	2.6091
	10.38	2.6094	2.728	2.6171
	10.44	2.6095	2.7274	2.604
	10.5	2.6088	2.725	2.6071
	10.56	2.6096	2.7243	2.6076
	10.62	2.6096	2.7236	2.6097
	10.68	2.6096	2.7229	2.6066
	10.74	2.6089	2.7195	2.608
	10.8	2.6094	2.7203	2.6126
	10.86	2.6094	2.7203	2.6062
	10.92	2.6094	2.7203	2.6126
	10.98	2.6088	2.7196	2.6117
	11.04	2.6094	2.7204	2.6127
	11.1	2.6095	2.7205	2.6155
	11.16	2.6096	2.7207	2.6023
	11.22	2.6091	2.72	2.6044
	11.28	2.6096	2.7216	2.6022
	11.34	2.6096	2.7219	2.6043
	11.4	2.6095	2.7221	2.6136
	11.46	2.609	2.7218	2.6089
	11.52	2.6093	2.7266	2.6134
	11.58	2.6093	2.7255	2.6129
	11.64	2.6093	2.7235	2.6129
	11.7	2.6089	2.7193	2.6037
	11.76	2.6092	2.7151	2.6121
	11.82	2.6092	2.7044	2.6056
	11.88	2.6092	2.6921	2.6059
	11.94	2.6088	2.6711	2.6077
	12	2.6088	2.6483	2.6089
	12.06	2.6089	2.631	2.6104
	12.12	2.6091	2.6142	2.609
	12.18	2.609	2.5931	2.6123
	12.24	2.6091	2.5767	2.6095
	12.3	2.6091	2.5663	2.612
	12.36	2.6091	2.5575	2.6103
	12.42	2.6087	2.5523	2.6067
	12.48	2.608	2.5457	2.6086
	12.54	2.6081	2.5433	2.611
	12.6	2.6084	2.5422	2.6108
	12.66	2.6091	2.545	2.6086
	12.72	2.6102	2.5449	2.6103
	12.78	2.6105	2.5482	2.6108
	12.84	2.6104	2.5524	2.6082
	12.9	2.6101	2.5602	2.6113
	12.96	2.6098	2.5688	2.61
	13.02	2.6086	2.5792	2.609
	13.08	2.6074	2.5912	2.6105
	13.14	2.6072	2.6115	2.6056
	13.2	2.608	2.6366	2.6062
	13.26	2.6076	2.6538	2.6024
	13.32	2.6076	2.671	2.6084
	13.38	2.6073	2.6902	2.6126
	13.44	2.6067	2.7058	2.6105
	13.5	2.6071	2.7139	2.6141
	13.56	2.6081	2.72	2.6041
	13.62	2.6083	2.7165	2.6057
	13.68	2.6096	2.7133	2.6142
	13.74	2.6108	2.7105	2.6174
	13.8	2.6116	2.7066	2.6095
	13.86	2.6112	2.6967	2.6123
	13.92	2.6104	2.6903	2.6115
	13.98	2.6097	2.6879	2.6062
	14.04	2.609	2.6866	2.612
	14.1	2.6088	2.689	2.6054
	14.16	2.6089	2.6938	2.6119
	14.22	2.6091	2.6982	2.6029
	14.28	2.6093	2.703	2.6109
	14.34	2.6098	2.7103	2.6091
	14.4	2.6098	2.7154	2.6085
	14.46	2.6096	2.7181	2.6157
	14.52	2.6094	2.7202	2.6112
	14.58	2.6092	2.7202	2.6053
	14.64	2.6093	2.7208	2.6079
	14.7	2.6092	2.7209	2.6158
	14.76	2.6092	2.7209	2.6073
	14.82	2.6091	2.72	2.6107
	14.88	2.6094	2.7203	2.6066
	14.94	2.6093	2.7202	2.6081
	15	2.6093	2.7202	2.6042
	15.06	2.609	2.7198	2.6069
	15.12	2.6094	2.7202	2.612
	15.18	2.6094	2.7202	2.6121
	15.24	2.6095	2.7203	2.6076
	15.3	2.6091	2.7198	2.5976
	15.36	2.6095	2.7203	2.6123
	15.42	2.6095	2.7203	2.6034
	15.48	2.6095	2.7203	2.6156
	15.54	2.609	2.7198	2.6048
	15.6	2.6094	2.7158	2.6068
	15.66	2.6093	2.7145	2.6154
	15.72	2.6093	2.7132	2.6064
	15.78	2.6088	2.7095	2.6117
	15.84	2.6093	2.7071	2.6085
	15.9	2.6094	2.7058	2.6078
	15.96	2.6095	2.7047	2.6065
	16.02	2.609	2.6993	2.6115
	16.08	2.6096	2.7001	2.6141
	16.14	2.6096	2.7001	2.606
	16.2	2.6095	2.7	2.6143
	16.26	2.6088	2.6992	2.6142
	16.32	2.6094	2.7	2.6126
	16.38	2.6093	2.7	2.6152
	16.44	2.6093	2.7	2.6077
	16.5	2.6086	2.6992	2.6073
	16.56	2.6095	2.7011	2.6052
	16.62	2.6095	2.7015	2.606
	16.68	2.6096	2.7018	2.6089
	16.74	2.6087	2.7012	2.6102
	16.8	2.6097	2.7067	2.608
	16.86	2.6096	2.7055	2.6128
	16.92	2.6094	2.7032	2.6111
	16.98	2.6081	2.6982	2.599
	17.04	2.6094	2.6947	2.6121
	17.1	2.6094	2.6837	2.6044
	17.16	2.6093	2.671	2.6092
	17.22	2.6078	2.6487	2.6113
	17.28	2.6104	2.6271	2.6099
	17.34	2.6099	2.6097	2.6097
	17.4	2.6091	2.5929	2.6088
	17.46	2.6061	2.5705	2.6092
	17.52	2.6101	2.5603	2.6097
	17.58	2.6116	2.554	2.6137
	17.64	2.6127	2.5492	2.6156
	17.7	2.6116	2.5478	2.6109
	17.76	2.6361	2.5696	2.6375
	17.82	2.622	2.5554	2.6256
	17.88	2.5941	2.5281	2.5954
	17.94	2.5181	2.4558	2.5182
	18	2.2984	2.2357	2.2935
	18.06	1.7684	1.705	1.777
	18.12	0.8797	0.8216	0.8822
	18.18	0.2827	0.2369	0.2929
	18.24	0.1139	0.0788	0.1147
	18.3	0.0612	0.0391	0.063
	18.36	0.0293	0.021	0.0322
	18.42	0.0145	0.0283	0.0117
	18.48	0.0066	0.0471	0.0072
	18.54	0.0033	0.063	0.0004
	18.6	0.002	0.0811	0.0038
	18.66	0.0091	0.1113	0.0102
	18.72	0.0084	0.1292	0.0157
	18.78	0.0086	0.1381	0.0084
	18.84	0.0089	0.1445	0.0061
	18.9	0.01	0.1411	0.0082
	18.96	0.0093	0.1354	0.0065
	19.02	0.0094	0.131	0.0154
	19.08	0.0094	0.1258	0.0121
	19.14	0.0103	0.1157	0.0147
	19.2	0.0095	0.1086	0.0109
	19.26	0.0095	0.1067	0.0081
	19.32	0.0094	0.106	0.0085
	19.38	0.0101	0.1095	0.0054
	19.44	0.0093	0.1141	0.0037
	19.5	0.0094	0.1189	0.0127
	19.56	0.0093	0.1241	0.0131
	19.62	0.0101	0.1325	0.0074
	19.68	0.0094	0.1375	0.0093
	19.74	0.0094	0.1409	0.0151
	19.8	0.0094	0.1434	0.0111
	19.86	0.01	0.1443	0.0064
	19.92	0.0094	0.1442	0.0116
	19.98	0.0094	0.1444	0.0095
	20.04	0.0093	0.1443	0.0036
	20.1	0.0099	0.1439	0.0111
	20.16	0.0093	0.1434	0.0041
	20.22	0.0093	0.1434	0.0023
	20.28	0.0093	0.1434	0.008
	20.34	0.0099	0.1439	0.003
	20.4	0.0093	0.1434	0.0095
	20.46	0.0094	0.1435	0.0064
	20.52	0.0094	0.1435	0.0042
	20.58	0.01	0.1439	0.0087
	20.64	0.0093	0.1434	0.0055
	20.7	0.0094	0.1434	0.001
	20.76	0.0093	0.1434	0.0104
	20.82	0.0099	0.1438	0.0131
	20.88	0.0093	0.1387	0.0088
	20.94	0.0094	0.1375	0.0149
	21	0.0094	0.1361	0.0036
	21.06	0.01	0.1333	0.0128
	21.12	0.0094	0.1296	0.0105
	21.18	0.0094	0.1282	0.0097
	21.24	0.0094	0.1268	0.0094
	21.3	0.0099	0.1221	0.0082
	21.36	0.0093	0.1217	0.0133
	21.42	0.0093	0.1217	0
	21.48	0.0093	0.1216	0.0095
	21.54	0.0099	0.1221	0.0107
	21.6	0.0092	0.1217	0.0118
	21.66	0.0093	0.1219	0.0117
	21.72	0.0093	0.1219	0.0065
	21.78	0.01	0.1225	0.0038
	21.84	0.0093	0.123	0.0037
	21.9	0.0094	0.1235	0.0071
	21.96	0.0094	0.1237	0.0075
	22.02	0.0101	0.1248	0.0075
	22.08	0.0091	0.1291	0.0124
	22.14	0.0091	0.1278	0.0118
	22.2	0.0091	0.1253	0.0085
	22.26	0.0099	0.1219	0.0079
	22.32	0.0081	0.1145	0.0131
	22.38	0.0075	0.1013	0.0049
	22.44	0.0072	0.0864	0.0046
	22.5	0.0076	0.0631	0.0081
	22.56	0	0.0269	0.0001
	22.62	0.0043	0.013	0.0091
	22.68	0.0121	0.0037	0.0149
	22.74	0.0298	0	0.0335
	22.8	0.0675	0.0229	0.0677
	22.86	0.1296	0.0754	0.1305
	22.92	0.2453	0.1809	0.2482
	22.98	0.7392	0.6737	0.7392
	23.04	1.9215	1.8495	1.9223
	23.1	2.3418	2.277	2.342
	23.16	2.5164	2.4527	2.5177
	23.22	2.5841	2.5227	2.5846
	23.28	2.6149	2.5501	2.6156
	23.34	2.6259	2.5619	2.628
	23.4	2.6296	2.5671	2.6284
	23.46	2.6068	2.5486	2.6103
	23.52	2.609	2.5562	2.6092
	23.58	2.6089	2.5662	2.6107
	23.64	2.609	2.5784	2.6097
	23.7	2.6071	2.5979	2.6033
	23.76	2.6097	2.6269	2.6094
	23.82	2.6101	2.6467	2.6057
	23.88	2.6102	2.6663	2.6109
	23.94	2.6076	2.6873	2.6076
	24	2.6088	2.7074	2.6175
	24.06	2.609	2.7165	2.6084
	24.12	2.6093	2.7229	2.605
	24.18	2.6082	2.7174	2.6115
	24.24	2.6095	2.7135	2.6108
	24.3	2.6097	2.709	2.6142
	24.36	2.6098	2.7036	2.6111
	24.42	2.6086	2.6914	2.6107
	24.48	2.6089	2.6852	2.6145
	24.54	2.6088	2.6832	2.6029
	24.6	2.6089	2.6826	2.6104
	24.66	2.6084	2.6851	2.6052
	24.72	2.6093	2.6914	2.6052
	24.78	2.6098	2.6968	2.6097
	24.84	2.6101	2.7025	2.6135
	24.9	2.6097	2.7101	2.6012
	24.96	2.6101	2.7163	2.6142
	25.02	2.6098	2.7193	2.6127
	25.08	2.6094	2.7216	2.6112
	25.14	2.6088	2.7214	2.6059
	25.2	2.6092	2.7222	2.6147
	25.26	2.609	2.7223	2.6132
	25.32	2.6089	2.7222	2.6061
	25.38	2.6087	2.721	2.6098
	25.44	2.6093	2.7216	2.6083
	25.5	2.6093	2.7217	2.6028
	25.56	2.6094	2.7217	2.6121
	25.62	2.6089	2.7212	2.6101
	25.68	2.6095	2.7218	2.6079
	25.74	2.6095	2.7218	2.614
	25.8	2.6095	2.7218	2.6042
	25.86	2.609	2.7212	2.6048
	25.92	2.6095	2.7217	2.6094
	25.98	2.6094	2.7217	2.6047
	26.04	2.6094	2.7217	2.61
	26.1	2.6089	2.7211	2.6104

[truncated: 8 more sheets: Supplementary Figure 2a, Supplementary Figure 2b, Supplementary Figure 2d, Supplementary Figure 3, Supplementary Figure 4g, Supplementary Figure 4h, Supplementary Figure 6a, Supplementary Figure 6b]
